# Supplementary material for: Analytical Performances of the Novel i-STAT Alinity Point-of-Care Analyzer
Source: Diagnostics (Basel). 2023 Jan 13;13(2):297. doi: 10.3390/diagnostics13020297 (PMC9857650; doi:10.3390/diagnostics13020297)
Supplement: Supplementary file 1 [file diagnostics-13-00297-s001.zip]

Archive with 1 entries (1 files):
- diagnostics-2076036-supplementary.pdf
